# Supplementary material for: Metabolic Capability and Phylogenetic Diversity of Mono Lake during a Bloom of the Eukaryotic Phototroph Picocystis sp. Strain ML
Source: Appl Environ Microbiol. 2018 Oct 17;84(21):e01171-18. doi: 10.1128/AEM.01171-18 (PMC6193381; doi:10.1128/AEM.01171-18)
Supplement: Supplemental file 1 [file zam021188811sd1.xlsx]

## Sheet: ICP_AES
Supplemental Table S1. Water chemistry (ICP AES/IC) results from Mono Lake, well water, and Lee Vining, Mill, Rush, and Wilson creeks. Filter volumes (in mL) for all water samples.
Analyte Name	Al 396.153 - A	As 188.979 - A	B 249.677 - R	Ba 233.527 - A	Ca 317.933 - A	Cd 214.440 - A	Cr 205.560 - A	Fe 238.204 - A	K 766.490 - R	Li 670.784 - R	Mg 285.213 - R	Mn 257.610 - A	Mo 202.031 - A	Na 589.592 - R	Ni 231.604 - A	P 177.434 - A	S 180.669 - A	Sb 217.582 - A	Se 196.026 - A	Si 251.611 - A	Sr 460.733 - A	Ti 334.940 - A	Tl 190.801 - A	V 292.402 - A
Surface-1	0	0.185489	33.3851	0	0	0	0	0.00544519	44.8747	1.27796	1.06668	0.000484147	0	1041.35	0	0.621158	125.353	0.00454747	0	0.298233	0	0.00191987	0	0
Surface-2	0	0.173162	30.7759	0	0	0	0	0	31.4724	1.36641	1.06043	0	0	1027.97	0	0.497867	98.8801	0	0	0.619148	0	0.00183905	0	0
Surface-3	0	0.200161	32.4862	0.000623336	0	0	0	0	34.2403	1.49948	3.53233	0	0.00278908	1021.21	0	0.645769	109.695	0	0.0110169	0.688504	0	0.00280731	0	0
2 m-1	0	0.181213	34.2726	0	0	0	0	0	37.4635	1.02058	1.03057	0	0	865.708	0	0.639466	126.594	0	0	0	0	0.00140902	0	0
2m -2	0	0.176536	28.1896	0	0	0	0	0	37.4813	1.03953	0.994652	0	0	866.979	0	0.553432	124.246	0.00512964	0	0	0	0.00160515	0	0
2m -3	0	0.184974	30.0284	0	0	0	0	0.0108614	40.8937	1.12534	3.01541	0	0	889.625	0	0.653881	126.084	0.00448501	0	0	0	0.00141748	0	0
10m -1	0	0.190445	26.0623	0	0	0	0	0	33.6065	0.901949	1.03818	0.000327927	0	781.678	0	0.606632	124.955	0	0	0	0	0.00098828	0	0
10m -2	0	0.179251	31.1208	0	0	0	0	0	40.9931	1.11175	1.03997	0	0	900.741	0	0.641648	126.743	0	0	0.112447	0	0.00120114	0	0
10m -3	0	0.186969	30.5087	0	0	0	0	0	40.1013	1.08633	1.0101	0	0	916.059	0	0.578897	122.339	0.00328017	0	0.158	0	0.000977523	0	0
20m -1	0	0.171053	28.9175	0	0	0.000764691	0	0	37.7584	1.01763	1.02108	0	0	807.076	0	0.543508	117.236	0	0	0.233574	0	0.000565651	0	0
20m -2	0.00557943	0.179365	32.3109	0	0	0	0	0	42.6579	1.17817	1.1002	0.000353224	0	911.663	0	0.604103	124.28	0.00374288	0	0.826048	0	0.000445444	0	0
20m -3	0	0.17294	29.4726	0	0	0	0	0	31.6826	0.809813	0.895303	0	0	371.749	0	0.618948	119.909	0	0	0	0	0.00036967	0	0
25m -1	0	0.172865	35.499	0	0	0	0	0	37.9433	1.03676	1.68788	0	0	831.252	0	0.564078	125.299	0	0	0	0	0.00124953	0	0
25m -2	0	0.188334	34.4254	0	0	0	0	0	44.9491	1.21497	1.29122	0	0	898.308	0	0.636258	129.191	0	0	0.114394	0	0.00101237	0	0
25m -3	0	0.228997	29.4605	0.000387199	0	0	0	0	39.0654	1.05201	1.10278	0.000431723	0	948.291	0	0.702353	134.749	0	0	0.221207	0	0.00147553	0	0
Well -1	0.0433334	0	0.539774	0.000383327	2.10547	0	0	0	0.356115	0	0.391918	0	0	4.26241	0	0	0.259231	0	0	1.14618	0.002201	0.000588051	0	0.00122522
Well -2	0.0545035	0	0	0.00141257	7.01838	0	0	0.0151047	0.362522	0	7.56687	0.00254928	0	4.40858	0.00318561	0	0.404732	0	0	0.959773	0.00333375	0	0	0
Well -3	0.0393465	0	0	0.000516351	0.535784	0	0	0	0	0	0.313584	0	0	3.81059	0	0	0.198334	0	0	1.03025	0.00202611	0.000250999	0	0.000875098
Lee Vining -1	0.0454355	0	0	0.000791921	2.13225	0	0	0	0	0	1.20351	0.000400838	0	0.588037	0	0	0.0854997	0	0	0.36596	0.000698411	0	0	0.000754348
Lee Vining -2	0.0237933	0	0	0	0	0	0	0	0	0	0	0	0	0.182416	0	0	0	0	0	0.0955914	0	0.000733588	0	0
Lee Vining -3	0.0774749	0	0	0	0.547048	0	0	0	0	0	0.270989	0	0	0.0908154	0	0	0.0660936	0	0	0.146824	0	0	0	0
Mill -1	0.0579783	0	0	0	0.120922	0	0	0	0	0	0	0	0	0.107787	0	0	0.122637	0	0	0	0	0	0	0
Mill -2	0.0235126	0	0	0	3.09857	0	0	0	0	0	0.135204	0	0	0.551178	0	0	0.229464	0	0	0	0	0	0	0
Mill -3	0.0627868	0	0	0	0.154499	0	0	0	0	0	0	0	0	0	0	0	0.145642	0	0	0	0	0	0	0
Rush -1	0.0209655	0	0	0.000490668	8.28229	0.000567928	0	0	0	0	0.456226	0.000592873	0	0.560734	0.00344302	0	0.274711	0	0	0.152114	0.00124002	0	0.00521404	0.000971667
Rush -2	0.0271424	0	0	0.000194291	4.89847	0	0.00142523	0	0	0	0.23091	0.000382914	0	0.318909	0.00283952	0	0.156903	0	0	0.16791	0.00102989	0.000333171	0	0
Rush -3	0.0637859	0	0.377616	0.000197721	0.237195	0	0	0	0	0	0	0	0	0.230021	0	0	0.0364226	0	0	0.656759	0	0.00100452	0	0
Wilson -1	0.0711191	0	0	0	0.252349	0	0	0	0	0	0	0	0	0.180133	0	0	0.254702	0	0	0.14266	0	0.000329867	0	0
Wilson -2	0.0715462	0	0	0	0.22084	0	0	0	0	0	0	0	0	1.24221	0	0	0.157497	0	0	0	0	0	0	0
Wilson -3	0.0605324	0	0	0	4.3158	0	0	0.00806774	0	0	5.09292	0.00156215	0	0.222988	0	0	0.347619	0	0	0	0.0011176	0	0	0

## Sheet: IC
mMol	F-	Cl-	NO2-	Br-	NO3-	PO43-	SO42-
Surface-1	2.95194	575.551	0	0.695159	0	0	121.229
Surface-2	2.91773	576.71	0.365061	0.858191	0.0142631	0.017284	121.901
Surface-3	2.34877	583.23	0	0.715338	0	0	123.306
2 m-1	3.58105	586.976	0	0.980653	0.0215581	0	113.165
2m -2	3.53878	589.205	0	0.97511	0	0	114.346
2m -3	3.55212	590.763	0	0.983043	0.0456525	0	114.432
10m -1	4.20034	717.999	0.779175	1.14235	0.0878671	0	142.22
10m -2	3.94043	654.674	0	1.03858	0	0	125.986
10m -3	4.24911	713.429	0.75518	1.11006	0.221139	0	141.981
20m -1	3.52976	587.112	0	0.985712	0.0287449	0	114.207
20m -2	3.53809	591.832	0	0	0	0	114.898
20m -3	3.58069	576.955	0	0.983038	0	0	111.742
25m -1	3.41804	569.483	0	0.958117	0.145753	0	110.696
25m -2	3.49792	583.254	0	0	0	0	112.48
25m -3	3.54183	580.537	0	0.969923	0.0435501	0	112.657
Well -1	0.0219644	0.252175	0.00265433	0.000871115	0.00586897	0.00403107	0.260144
Well -2	0.0200466	0.240619	0.0021656	0	0.00627148	0.00283383	0.248646
Well -3	0.0199407	0.237774	0.00209946	0	0.00559595	0.00266504	0.24698
Lee Vining -1	0.00251512	0.018692	0.00265346	0	0.00687562	0	0.0470798
Lee Vining -2	0.00135546	0.0189379	0.00262478	0	0.00732741	0	0.0467443
Lee Vining -3	0.00114927	0.0186319	0.00319349	0	0.00760471	0	0.0474617
Mill -1	0.00449031	0.0126518	0.00389716	0	0	0	0.128324
Mill -2	0.00319988	0.0140893	0.00340041	0	0	0	0.124873
Mill -3	0.00554429	0.0127936	0.00340793	0	0	0	0.129431
Rush -1	0.00229414	0.0652072	0.00139269	0	0	0	0.0491939
Rush -2	0.00197017	0.0664886	0.00135136	0	0	0	0.0501573
Rush -3	0.00186822	0.0648943	0.00134437	0	0	0	0.0495725
Wilson -1	0.00329264	0.0134135	0.00289737	0	0	0	0.145374
Wilson -2	0.0030267	0.0135517	0.00310036	0	0	0	0.145359
Wilson -3	0.00316579	0.0132624	0.00346993	0	0	0	0.144723

## Sheet: Filter Volumes
Sample	Volume Filtered (mL)
Surface-1	21
Surface-2	16
Surface-3	15
2 m-1	15
2m -2	15
2m -3	15
10m -1	15
10m -2	15
10m -3	15
20m -1	15
20m -2	15
20m -3	15
25m -1	15
25m -2	15
25m -3	15
Well -1	250
Well -2	250
Well -3	250
Lee Vining -1	250
Lee Vining -2	250
Lee Vining -3	250
Mill -1	200
Mill -2	200
Mill -3	160
Rush -1	116
Rush -2	100
Rush -3	100
Wilson -1	150
Wilson -2	150
Wilson -3	150
