# Supplementary material for: Metabolic Capability and Phylogenetic Diversity of Mono Lake during a Bloom of the Eukaryotic Phototroph Picocystis sp. Strain ML
Source: Appl Environ Microbiol. 2018 Oct 17;84(21):e01171-18. doi: 10.1128/AEM.01171-18 (PMC6193381; doi:10.1128/AEM.01171-18)
Supplement: Supplemental file 2 [file zam021188811sd2.xlsx]

## Sheet: MappingFile
Supplemental Table S2. 16S/18S rRNA gene sequencing mapping file and summary statistics of individual rRNA gene sequence libraries after quality control.
#SampleID	BarcodeSequence	LinkerPrimerSequence	ReversePrimer	SequencingRun	Sample	SampleName	SampleType	Color	Location	Site	VolumeFiltered_mL	Elevation	Salinity	Fluorescence	PAR	DO	Temperature_DegC	DIC	P_uM	DateSampled	DIC	Na_mM	Mg_mM	K_mM	Ca_mM	V_uM	Mn_uM	Fe_uM	As_uM	Mo_uM	U_uM	F_ppm	Cl_ppm	NO2_ppm	Br_ppm	NO3_ppm	PO4_ppm	SO4_ppm	Description
G5037	CTTCGCGGATGT	CCGTAAAACGACGGCCAGCCGTGYCAGCMGCCGCGGTAA	CCGYCAATTYMTTTRAGTTT	ngs9y64x548t1	LeeViningCreek.RiverWater	LeeViningCreek.RiverWater	Water	Clear	LeeViningCreek	LeeViningCreek	250	1972	NA	NA	NA	NA	NA	NA	NA	18062016	NA	0.23	0.5	0.04	1.29	0.1	0.41	16.39	0.54	0.02	0	0.03	0.66	0.13	BDL	0.45	0	4.52	The Microalgae Picocystis sp Is Actively Photosynthesizing at All Depths in the Oxic/Anoxic Mono Lake, California
G5038	ATAGGCTGTAGT	CCGTAAAACGACGGCCAGCCGTGYCAGCMGCCGCGGTAA	CCGYCAATTYMTTTRAGTTT	ngs9y64x548t1	LeeViningCreek.RiverWater	LeeViningCreek.RiverWater	Water	Clear	LeeViningCreek	LeeViningCreek	250	1972	NA	NA	NA	NA	NA	NA	NA	18062016	NA	0.23	0.5	0.04	1.29	0.1	0.41	16.39	0.54	0.02	0	0.03	0.66	0.13	BDL	0.45	0	4.52	The Microalgae Picocystis sp Is Actively Photosynthesizing at All Depths in the Oxic/Anoxic Mono Lake, California
G5039	TGTGTAGCCATG	CCGTAAAACGACGGCCAGCCGTGYCAGCMGCCGCGGTAA	CCGYCAATTYMTTTRAGTTT	ngs9y64x548t1	LeeViningCreek.RiverWater	LeeViningCreek.RiverWater	Water	Clear	LeeViningCreek	LeeViningCreek	250	1972	NA	NA	NA	NA	NA	NA	NA	18062016	NA	0.23	0.5	0.04	1.29	0.1	0.41	16.39	0.54	0.02	0	0.03	0.66	0.13	BDL	0.45	0	4.52	The Microalgae Picocystis sp Is Actively Photosynthesizing at All Depths in the Oxic/Anoxic Mono Lake, California
G5040	AAGGGCGCTGAA	CCGTAAAACGACGGCCAGCCGTGYCAGCMGCCGCGGTAA	CCGYCAATTYMTTTRAGTTT	ngs9y64x548t1	MillCreek.RiverWater	MillCreek.RiverWater	Water	LightGreen	MillCreek	MillCreek	200	1987	NA	NA	NA	NA	NA	NA	NA	18062016	NA	0.15	0.08	0.04	1.65	0.1	0.11	12.1	0.19	0.02	0	0.08	0.47	0.16	BDL	0	0	12.25	The Microalgae Picocystis sp Is Actively Photosynthesizing at All Depths in the Oxic/Anoxic Mono Lake, California
G5041	GTTTCCGTGGTG	CCGTAAAACGACGGCCAGCCGTGYCAGCMGCCGCGGTAA	CCGYCAATTYMTTTRAGTTT	ngs9y64x548t1	MillCreek.RiverWater	MillCreek.RiverWater	Water	LightGreen	MillCreek	MillCreek	200	1987	NA	NA	NA	NA	NA	NA	NA	18062016	NA	0.15	0.08	0.04	1.65	0.1	0.11	12.1	0.19	0.02	0	0.08	0.47	0.16	BDL	0	0	12.25	The Microalgae Picocystis sp Is Actively Photosynthesizing at All Depths in the Oxic/Anoxic Mono Lake, California
G5042	AGGAACCAGACG	CCGTAAAACGACGGCCAGCCGTGYCAGCMGCCGCGGTAA	CCGYCAATTYMTTTRAGTTT	ngs9y64x548t1	MillCreek.RiverWater	MillCreek.RiverWater	Water	LightGreen	MillCreek	MillCreek	160	1987	NA	NA	NA	NA	NA	NA	NA	18062016	NA	0.15	0.08	0.04	1.65	0.1	0.11	12.1	0.19	0.02	0	0.08	0.47	0.16	BDL	0	0	12.25	The Microalgae Picocystis sp Is Actively Photosynthesizing at All Depths in the Oxic/Anoxic Mono Lake, California
G5031	CAAAGCGGTATT	CCGTAAAACGACGGCCAGCCGTGYCAGCMGCCGCGGTAA	CCGYCAATTYMTTTRAGTTT	ngs9y64x548t1	MonoLake.SurfaceWater	MonoLake.SurfaceWater	Water	Green	MonoLake	MonoLake	21	1946	NA	NA	NA	NA	NA	NA	NA	18062016	NA	1619.59	0.9	33.66	0.13	0.48	0.26	3.23	297.15	0.47	0.78	52.05	20509.5	16.8	60.43	0.88	1.64	11733.3	The Microalgae Picocystis sp Is Actively Photosynthesizing at All Depths in the Oxic/Anoxic Mono Lake, California
G5032	CGAAACTACGTA	CCGTAAAACGACGGCCAGCCGTGYCAGCMGCCGCGGTAA	CCGYCAATTYMTTTRAGTTT	ngs9y64x548t1	MonoLake.SurfaceWater	MonoLake.SurfaceWater	Water	Green	MonoLake	MonoLake	16	1946	NA	NA	NA	NA	NA	NA	NA	18062016	NA	1619.59	0.9	33.66	0.13	0.48	0.26	3.23	297.15	0.47	0.78	52.05	20509.5	16.8	60.43	0.88	1.64	11733.3	The Microalgae Picocystis sp Is Actively Photosynthesizing at All Depths in the Oxic/Anoxic Mono Lake, California
G5033	GAGGACCAGCAA	CCGTAAAACGACGGCCAGCCGTGYCAGCMGCCGCGGTAA	CCGYCAATTYMTTTRAGTTT	ngs9y64x548t1	MonoLake.SurfaceWater	MonoLake.SurfaceWater	Water	Green	MonoLake	MonoLake	15	1946	NA	NA	NA	NA	NA	NA	NA	18062016	NA	1619.59	0.9	33.66	0.13	0.48	0.26	3.23	297.15	0.47	0.78	52.05	20509.5	16.8	60.43	0.88	1.64	11733.3	The Microalgae Picocystis sp Is Actively Photosynthesizing at All Depths in the Oxic/Anoxic Mono Lake, California
G5076	ACCTCAGTCAAG	CCGTAAAACGACGGCCAGCCGTGYCAGCMGCCGCGGTAA	CCGYCAATTYMTTTRAGTTT	ngs9y64x548t1	MonoLake.25m	MonoLake.25m	Water	LightGreen	MonoLake	MonoLake.Station1	15	1946	58.459	73.29	0.004	0.22	5	318.84	626.642	18062016	318.84	1658.89	0.66	34.77	0.3	0.46	0.27	4.4	300.7	0.45	0.75	66.23	20483.2	0	77.03	5.87	0	10753.4	The Microalgae Picocystis sp Is Actively Photosynthesizing at All Depths in the Oxic/Anoxic Mono Lake, California
G5077	TCGACCAAACAC	CCGTAAAACGACGGCCAGCCGTGYCAGCMGCCGCGGTAA	CCGYCAATTYMTTTRAGTTT	ngs9y64x548t1	MonoLake.25m	MonoLake.25m	Water	LightGreen	MonoLake	MonoLake.Station1	15	1946	58.459	73.29	0.004	0.22	5	318.84	626.642	18062016	318.84	1658.89	0.66	34.77	0.3	0.46	0.27	4.4	300.7	0.45	0.75	66.23	20483.2	0	77.03	5.87	0	10753.4	The Microalgae Picocystis sp Is Actively Photosynthesizing at All Depths in the Oxic/Anoxic Mono Lake, California
G5078	CCACCCAGTAAC	CCGTAAAACGACGGCCAGCCGTGYCAGCMGCCGCGGTAA	CCGYCAATTYMTTTRAGTTT	ngs9y64x548t1	MonoLake.25m	MonoLake.25m	Water	LightGreen	MonoLake	MonoLake.Station1	15	1946	58.459	73.29	0.004	0.22	5	318.84	626.642	18062016	318.84	1658.89	0.66	34.77	0.3	0.46	0.27	4.4	300.7	0.45	0.75	66.23	20483.2	0	77.03	5.87	0	10753.4	The Microalgae Picocystis sp Is Actively Photosynthesizing at All Depths in the Oxic/Anoxic Mono Lake, California
G5079	ATATCGCGATGA	CCGTAAAACGACGGCCAGCCGTGYCAGCMGCCGCGGTAA	CCGYCAATTYMTTTRAGTTT	ngs9y64x548t1	MonoLake.20m	MonoLake.20m	Water	LightGreen	MonoLake	MonoLake.Station1	15	1946	58.479	73.257	0.005	0.221	6	322.05	552.589	18062016	322.05	1694.39	0.51	34.65	0.03	0.45	0.23	2.42	307.84	0.44	0.74	67.44	20750.6	0	78.66	1.78	0	10913.9	The Microalgae Picocystis sp Is Actively Photosynthesizing at All Depths in the Oxic/Anoxic Mono Lake, California
G5080	CGCCGGTAATCT	CCGTAAAACGACGGCCAGCCGTGYCAGCMGCCGCGGTAA	CCGYCAATTYMTTTRAGTTT	ngs9y64x548t1	MonoLake.20m	MonoLake.20m	Water	LightGreen	MonoLake	MonoLake.Station1	15	1946	58.479	73.257	0.005	0.221	6	322.05	552.589	18062016	322.05	1694.39	0.51	34.65	0.03	0.45	0.23	2.42	307.84	0.44	0.74	67.44	20750.6	0	78.66	1.78	0	10913.9	The Microalgae Picocystis sp Is Actively Photosynthesizing at All Depths in the Oxic/Anoxic Mono Lake, California
G5081	CCGATGCCTTGA	CCGTAAAACGACGGCCAGCCGTGYCAGCMGCCGCGGTAA	CCGYCAATTYMTTTRAGTTT	ngs9y64x548t1	MonoLake.20m	MonoLake.20m	Water	LightGreen	MonoLake	MonoLake.Station2	15	1946	58.479	73.257	0.005	0.221	7	322.05	552.589	18062016	322.05	1694.39	0.51	34.65	0.03	0.45	0.23	2.42	307.84	0.44	0.74	67.44	20750.6	0	78.66	1.78	0	10913.9	The Microalgae Picocystis sp Is Actively Photosynthesizing at All Depths in the Oxic/Anoxic Mono Lake, California
G5082	AGCAGGCACGAA	CCGTAAAACGACGGCCAGCCGTGYCAGCMGCCGCGGTAA	CCGYCAATTYMTTTRAGTTT	ngs9y64x548t1	MonoLake.10m	MonoLake.10m	Water	LightGreen	MonoLake	MonoLake.Station2	15	1946	58.464	73.112	0.008	0.615	7	299.87	568.842	18062016	299.87	1629.91	0.54	33.37	0.03	0.44	0.24	3.33	299.12	0.44	0	78.46	24652.9	35.3	87.65	9.58	0	13134.2	The Microalgae Picocystis sp Is Actively Photosynthesizing at All Depths in the Oxic/Anoxic Mono Lake, California
G5083	TACGCAGCACTA	CCGTAAAACGACGGCCAGCCGTGYCAGCMGCCGCGGTAA	CCGYCAATTYMTTTRAGTTT	ngs9y64x548t1	MonoLake.10m	MonoLake.10m	Water	LightGreen	MonoLake	MonoLake.Station2	15	1946	58.464	73.112	0.008	0.615	7	299.87	568.842	18062016	299.87	1629.91	0.54	33.37	0.03	0.44	0.24	3.33	299.12	0.44	0	78.46	24652.9	35.3	87.65	9.58	0	13134.2	The Microalgae Picocystis sp Is Actively Photosynthesizing at All Depths in the Oxic/Anoxic Mono Lake, California
G5084	CGCTTAGTGCTG	CCGTAAAACGACGGCCAGCCGTGYCAGCMGCCGCGGTAA	CCGYCAATTYMTTTRAGTTT	ngs9y64x548t1	MonoLake.10m	MonoLake.10m	Water	LightGreen	MonoLake	MonoLake.Station2	15	1946	58.464	73.112	0.008	0.615	14	299.87	568.842	18062016	299.87	1629.91	0.54	33.37	0.03	0.44	0.24	3.33	299.12	0.44	0	78.46	24652.9	35.3	87.65	9.58	0	13134.2	The Microalgae Picocystis sp Is Actively Photosynthesizing at All Depths in the Oxic/Anoxic Mono Lake, California
G5085	CAAAGTTTGCGA	CCGTAAAACGACGGCCAGCCGTGYCAGCMGCCGCGGTAA	CCGYCAATTYMTTTRAGTTT	ngs9y64x548t1	MonoLake.2m	MonoLake.2m	Water	LightGreen	MonoLake	MonoLake.Station2	15	1946	31.804	25.026	10.11	7.236	14	313.91	545.23	18062016	313.91	1637.03	0.81	33.29	0.08	0.44	0.27	18.02	299.58	0.44	0.72	67.58	20881.2	0	78.27	2.08	0	10949	The Microalgae Picocystis sp Is Actively Photosynthesizing at All Depths in the Oxic/Anoxic Mono Lake, California
G5086	TCGAGCCGATCT	CCGTAAAACGACGGCCAGCCGTGYCAGCMGCCGCGGTAA	CCGYCAATTYMTTTRAGTTT	ngs9y64x548t1	MonoLake.2m	MonoLake.2m	Water	LightGreen	MonoLake	MonoLake.Station2	15	1946	31.804	25.026	10.11	7.236	14	313.91	545.23	18062016	313.91	1637.03	0.81	33.29	0.08	0.44	0.27	18.02	299.58	0.44	0.72	67.58	20881.2	0	78.27	2.08	0	10949	The Microalgae Picocystis sp Is Actively Photosynthesizing at All Depths in the Oxic/Anoxic Mono Lake, California
G5091	CAAGGCACAAGG	CCGTAAAACGACGGCCAGCCGTGYCAGCMGCCGCGGTAA	CCGYCAATTYMTTTRAGTTT	ngs9y64x548t1	MonoLake.2m	MonoLake.2m	Water	LightGreen	MonoLake	MonoLake.Station2	15	1946	31.804	25.026	10.11	7.236	14	313.91	545.23	18062016	313.91	1637.03	0.81	33.29	0.08	0.44	0.27	18.02	299.58	0.44	0.72	67.58	20881.2	0	78.27	2.08	0	10949	The Microalgae Picocystis sp Is Actively Photosynthesizing at All Depths in the Oxic/Anoxic Mono Lake, California
G5087	CTCATCATGTTC	CCGTAAAACGACGGCCAGCCGTGYCAGCMGCCGCGGTAA	CCGYCAATTYMTTTRAGTTT	ngs9y64x548t1	MonoLake.sedimentsMatBottomLayer	MonoLake.Sed.10m	Sediment	DarkBrown	MonoLake	MonoLake.coringStation	NA	1946	NA	NA	NA	NA	NA	NA	NA	17062016	Unknown	NA	NA	NA	NA	NA	NA	NA	NA	NA	NA	NA	NA	NA	NA	NA	NA	NA	The Microalgae Picocystis sp Is Actively Photosynthesizing at All Depths in the Oxic/Anoxic Mono Lake, California
G5088	CCAGGGACTTCT	CCGTAAAACGACGGCCAGCCGTGYCAGCMGCCGCGGTAA	CCGYCAATTYMTTTRAGTTT	ngs9y64x548t1	MonoLake.sedimentsMatHomogenized1	MonoLake.Sed.10m	Sediment	DarkBrown	MonoLake	MonoLake.coringStation	NA	1946	NA	NA	NA	NA	NA	NA	NA	17062016	Unknown	NA	NA	NA	NA	NA	NA	NA	NA	NA	NA	NA	NA	NA	NA	NA	NA	NA	The Microalgae Picocystis sp Is Actively Photosynthesizing at All Depths in the Oxic/Anoxic Mono Lake, California
G5089	GCAATCCTTGCG	CCGTAAAACGACGGCCAGCCGTGYCAGCMGCCGCGGTAA	CCGYCAATTYMTTTRAGTTT	ngs9y64x548t1	MonoLake.sedimentsMatHomogenized2	MonoLake.Sed.10m	Sediment	DarkBrown	MonoLake	MonoLake.coringStation	NA	1946	NA	NA	NA	NA	NA	NA	NA	17062016	Unknown	NA	NA	NA	NA	NA	NA	NA	NA	NA	NA	NA	NA	NA	NA	NA	NA	NA	The Microalgae Picocystis sp Is Actively Photosynthesizing at All Depths in the Oxic/Anoxic Mono Lake, California
G5090	CCTGCTTCCTTC	CCGTAAAACGACGGCCAGCCGTGYCAGCMGCCGCGGTAA	CCGYCAATTYMTTTRAGTTT	ngs9y64x548t1	MonoLake.sedimentsMatHomogenized3	MonoLake.Sed.10m	Sediment	DarkBrown	MonoLake	MonoLake.coringStation	NA	1946	NA	NA	NA	NA	NA	NA	NA	17062016	Unknown	NA	NA	NA	NA	NA	NA	NA	NA	NA	NA	NA	NA	NA	NA	NA	NA	NA	The Microalgae Picocystis sp Is Actively Photosynthesizing at All Depths in the Oxic/Anoxic Mono Lake, California
G5135	CTTCCCTAACTC	CCGTAAAACGACGGCCAGCCGTGYCAGCMGCCGCGGTAA	CCGYCAATTYMTTTRAGTTT	ngs9y64x548t1	ML.CC.Zero.1	ML..CC.Zero	Water	LightGreen	MonoLake	MonoLake.2m	21	1946	NA	NA	NA	NA	NA	NA	NA	22062016	313.91	NA	NA	NA	NA	NA	NA	NA	NA	NA	NA	67.58	20881.2	0	78.27	2.08	0	10949	The Microalgae Picocystis sp Is Actively Photosynthesizing at All Depths in the Oxic/Anoxic Mono Lake, California
G5136	TGGAAGAACGGC	CCGTAAAACGACGGCCAGCCGTGYCAGCMGCCGCGGTAA	CCGYCAATTYMTTTRAGTTT	ngs9y64x548t1	ML.CC.Zero.2	ML..CC.Zero	Water	LightGreen	MonoLake	MonoLake.2m	16	1946	NA	NA	NA	NA	NA	NA	NA	22062016	313.91	NA	NA	NA	NA	NA	NA	NA	NA	NA	NA	67.58	20881.2	0	78.27	2.08	0	10949	The Microalgae Picocystis sp Is Actively Photosynthesizing at All Depths in the Oxic/Anoxic Mono Lake, California
G5137	GCTAGACACTAC	CCGTAAAACGACGGCCAGCCGTGYCAGCMGCCGCGGTAA	CCGYCAATTYMTTTRAGTTT	ngs9y64x548t1	ML.CC.Zero.3	ML..CC.Zero	Water	LightGreen	MonoLake	MonoLake.2m	13	1946	NA	NA	NA	NA	NA	NA	NA	22062016	313.91	NA	NA	NA	NA	NA	NA	NA	NA	NA	NA	67.58	20881.2	0	78.27	2.08	0	10949	The Microalgae Picocystis sp Is Actively Photosynthesizing at All Depths in the Oxic/Anoxic Mono Lake, California
G5138	CGAGGTTCTGAT	CCGTAAAACGACGGCCAGCCGTGYCAGCMGCCGCGGTAA	CCGYCAATTYMTTTRAGTTT	ngs9y64x548t1	ML.CC.MeOH.1	ML.CC.MeOH	Water	LightGreen	MonoLake	MonoLake.2m	Sample leaked	1946	NA	NA	NA	NA	NA	NA	NA	23062016	313.91	NA	NA	NA	NA	NA	NA	NA	NA	NA	NA	67.58	20881.2	0	78.27	2.08	0	10949	The Microalgae Picocystis sp Is Actively Photosynthesizing at All Depths in the Oxic/Anoxic Mono Lake, California
G5139	TGGTTATGGCAC	CCGTAAAACGACGGCCAGCCGTGYCAGCMGCCGCGGTAA	CCGYCAATTYMTTTRAGTTT	ngs9y64x548t1	ML.CC.MeOH.2	ML.CC.MeOH	Water	LightGreen	MonoLake	MonoLake.2m	23	1946	NA	NA	NA	NA	NA	NA	NA	23062016	313.91	NA	NA	NA	NA	NA	NA	NA	NA	NA	NA	67.58	20881.2	0	78.27	2.08	0	10949	The Microalgae Picocystis sp Is Actively Photosynthesizing at All Depths in the Oxic/Anoxic Mono Lake, California
G5140	AGCGCTCACATC	CCGTAAAACGACGGCCAGCCGTGYCAGCMGCCGCGGTAA	CCGYCAATTYMTTTRAGTTT	ngs9y64x548t1	ML.CC.MeOH.3	ML.CC.MeOH	Water	LightGreen	MonoLake	MonoLake.2m	22	1946	NA	NA	NA	NA	NA	NA	NA	23062016	313.91	NA	NA	NA	NA	NA	NA	NA	NA	NA	NA	67.58	20881.2	0	78.27	2.08	0	10949	The Microalgae Picocystis sp Is Actively Photosynthesizing at All Depths in the Oxic/Anoxic Mono Lake, California
G5141	CGGCCTAAGTTC	CCGTAAAACGACGGCCAGCCGTGYCAGCMGCCGCGGTAA	CCGYCAATTYMTTTRAGTTT	ngs9y64x548t1	ML.CC.B.1	ML.CC.B	Water	LightGreen	MonoLake	MonoLake.2m	22	1946	NA	NA	NA	NA	NA	NA	NA	23062016	313.91	NA	NA	NA	NA	NA	NA	NA	NA	NA	NA	67.58	20881.2	0	78.27	2.08	0	10949	The Microalgae Picocystis sp Is Actively Photosynthesizing at All Depths in the Oxic/Anoxic Mono Lake, California
G5142	CGTGCACAATTG	CCGTAAAACGACGGCCAGCCGTGYCAGCMGCCGCGGTAA	CCGYCAATTYMTTTRAGTTT	ngs9y64x548t1	ML.CC.B.2	ML.CC.B	Water	LightGreen	MonoLake	MonoLake.2m	21	1946	NA	NA	NA	NA	NA	NA	NA	23062016	313.91	NA	NA	NA	NA	NA	NA	NA	NA	NA	NA	67.58	20881.2	0	78.27	2.08	0	10949	The Microalgae Picocystis sp Is Actively Photosynthesizing at All Depths in the Oxic/Anoxic Mono Lake, California
G5143	GCGGACTATTCA	CCGTAAAACGACGGCCAGCCGTGYCAGCMGCCGCGGTAA	CCGYCAATTYMTTTRAGTTT	ngs9y64x548t1	ML.CC.B.3	ML.CC.B	Water	LightGreen	MonoLake	MonoLake.2m	20	1946	NA	NA	NA	NA	NA	NA	NA	23062016	313.91	NA	NA	NA	NA	NA	NA	NA	NA	NA	NA	67.58	20881.2	0	78.27	2.08	0	10949	The Microalgae Picocystis sp Is Actively Photosynthesizing at All Depths in the Oxic/Anoxic Mono Lake, California
G5144	CCTCGATGCAGT	CCGTAAAACGACGGCCAGCCGTGYCAGCMGCCGCGGTAA	CCGYCAATTYMTTTRAGTTT	ngs9y64x548t1	ML.CC.NH4.1	ML.CC.NH4	Water	LightGreen	MonoLake	MonoLake.2m	21	1946	NA	NA	NA	NA	NA	NA	NA	23062016	313.91	NA	NA	NA	NA	NA	NA	NA	NA	NA	NA	67.58	20881.2	0	78.27	2.08	0	10949	The Microalgae Picocystis sp Is Actively Photosynthesizing at All Depths in the Oxic/Anoxic Mono Lake, California
G5145	CCTCTGAGAGCT	CCGTAAAACGACGGCCAGCCGTGYCAGCMGCCGCGGTAA	CCGYCAATTYMTTTRAGTTT	ngs9y64x548t1	ML.CC.NH4.3a	ML.CC.NH4	Water	LightGreen	MonoLake	MonoLake.2m	19	1946	NA	NA	NA	NA	NA	NA	NA	23062016	313.91	NA	NA	NA	NA	NA	NA	NA	NA	NA	NA	67.58	20881.2	0	78.27	2.08	0	10949	The Microalgae Picocystis sp Is Actively Photosynthesizing at All Depths in the Oxic/Anoxic Mono Lake, California
G5146	CGTAGAGCTCTC	CCGTAAAACGACGGCCAGCCGTGYCAGCMGCCGCGGTAA	CCGYCAATTYMTTTRAGTTT	ngs9y64x548t1	ML.CC.NH4.3b	ML.CC.NH4	Water	LightGreen	MonoLake	MonoLake.2m	19	1946	NA	NA	NA	NA	NA	NA	NA	23062016	313.91	NA	NA	NA	NA	NA	NA	NA	NA	NA	NA	67.58	20881.2	0	78.27	2.08	0	10949	The Microalgae Picocystis sp Is Actively Photosynthesizing at All Depths in the Oxic/Anoxic Mono Lake, California
G5147	GTCCGCAAGTTA	CCGTAAAACGACGGCCAGCCGTGYCAGCMGCCGCGGTAA	CCGYCAATTYMTTTRAGTTT	ngs9y64x548t1	ML.CC.No.1	ML.CC.No	Water	LightGreen	MonoLake	MonoLake.2m	21	1946	NA	NA	NA	NA	NA	NA	NA	23062016	313.91	NA	NA	NA	NA	NA	NA	NA	NA	NA	NA	67.58	20881.2	0	78.27	2.08	0	10949	The Microalgae Picocystis sp Is Actively Photosynthesizing at All Depths in the Oxic/Anoxic Mono Lake, California
G5148	GTCATAAGAACC	CCGTAAAACGACGGCCAGCCGTGYCAGCMGCCGCGGTAA	CCGYCAATTYMTTTRAGTTT	ngs9y64x548t1	ML.CC.No.2	ML.CC.No	Water	LightGreen	MonoLake	MonoLake.2m	23	1946	NA	NA	NA	NA	NA	NA	NA	23062016	313.91	NA	NA	NA	NA	NA	NA	NA	NA	NA	NA	67.58	20881.2	0	78.27	2.08	0	10949	The Microalgae Picocystis sp Is Actively Photosynthesizing at All Depths in the Oxic/Anoxic Mono Lake, California
G5149	TTGGATTGAACG	CCGTAAAACGACGGCCAGCCGTGYCAGCMGCCGCGGTAA	CCGYCAATTYMTTTRAGTTT	ngs9y64x548t1	ML.CC.No.3	ML.CC.No	Water	LightGreen	MonoLake	MonoLake.2m	20	1946	NA	NA	NA	NA	NA	NA	NA	23062016	313.91	NA	NA	NA	NA	NA	NA	NA	NA	NA	NA	67.58	20881.2	0	78.27	2.08	0	10949	The Microalgae Picocystis sp Is Actively Photosynthesizing at All Depths in the Oxic/Anoxic Mono Lake, California
G5150	GATATACCAGTG	CCGTAAAACGACGGCCAGCCGTGYCAGCMGCCGCGGTAA	CCGYCAATTYMTTTRAGTTT	ngs9y64x548t1	ML.CC.G.1	ML.CC.G	Water	LightGreen	MonoLake	MonoLake.2m	17.5	1946	NA	NA	NA	NA	NA	NA	NA	23062016	313.91	NA	NA	NA	NA	NA	NA	NA	NA	NA	NA	67.58	20881.2	0	78.27	2.08	0	10949	The Microalgae Picocystis sp Is Actively Photosynthesizing at All Depths in the Oxic/Anoxic Mono Lake, California
G5151	TACAGTTACGCG	CCGTAAAACGACGGCCAGCCGTGYCAGCMGCCGCGGTAA	CCGYCAATTYMTTTRAGTTT	ngs9y64x548t1	ML.CC.G.2	ML.CC.G	Water	LightGreen	MonoLake	MonoLake.2m	20.5	1946	NA	NA	NA	NA	NA	NA	NA	23062016	313.91	NA	NA	NA	NA	NA	NA	NA	NA	NA	NA	67.58	20881.2	0	78.27	2.08	0	10949	The Microalgae Picocystis sp Is Actively Photosynthesizing at All Depths in the Oxic/Anoxic Mono Lake, California
G5152	CAAGCCCTAGTA	CCGTAAAACGACGGCCAGCCGTGYCAGCMGCCGCGGTAA	CCGYCAATTYMTTTRAGTTT	ngs9y64x548t1	ML.CC.G.3	ML.CC.G	Water	LightGreen	MonoLake	MonoLake.2m	17	1946	NA	NA	NA	NA	NA	NA	NA	23062016	313.91	NA	NA	NA	NA	NA	NA	NA	NA	NA	NA	67.58	20881.2	0	78.27	2.08	0	10949	The Microalgae Picocystis sp Is Actively Photosynthesizing at All Depths in the Oxic/Anoxic Mono Lake, California
G5034	AATAGCATGTCG	CCGTAAAACGACGGCCAGCCGTGYCAGCMGCCGCGGTAA	CCGYCAATTYMTTTRAGTTT	ngs9y64x548t1	RushCreek.RiverWater	RushCreek.RiverWater	Water	Clear	RushCreek	RushCreek	116	2097	NA	NA	NA	NA	NA	NA	NA	18062016	NA	0.35	0.24	0.08	0	0.1	0.49	31.17	0.12	0.02	0	0.04	2.32	0.06	0	0	0	4.77	The Microalgae Picocystis sp Is Actively Photosynthesizing at All Depths in the Oxic/Anoxic Mono Lake, California
G5035	CGGAGTAATCCT	CCGTAAAACGACGGCCAGCCGTGYCAGCMGCCGCGGTAA	CCGYCAATTYMTTTRAGTTT	ngs9y64x548t1	RushCreek.RiverWater	RushCreek.RiverWater	Water	Clear	RushCreek	RushCreek	100	2097	NA	NA	NA	NA	NA	NA	NA	18062016	NA	0.35	0.24	0.08	0	0.1	0.49	31.17	0.12	0.02	0	0.04	2.32	0.06	0	0	0	4.77	The Microalgae Picocystis sp Is Actively Photosynthesizing at All Depths in the Oxic/Anoxic Mono Lake, California
G5036	CTGTGTCCATGG	CCGTAAAACGACGGCCAGCCGTGYCAGCMGCCGCGGTAA	CCGYCAATTYMTTTRAGTTT	ngs9y64x548t1	RushCreek.RiverWater	RushCreek.RiverWater	Water	Clear	RushCreek	RushCreek	100	2097	NA	NA	NA	NA	NA	NA	NA	18062016	NA	0.35	0.24	0.08	0	0.1	0.49	31.17	0.12	0.02	0	0.04	2.32	0.06	0	0	0	4.77	The Microalgae Picocystis sp Is Actively Photosynthesizing at All Depths in the Oxic/Anoxic Mono Lake, California
G5046	TCAGTCAGATGA	CCGTAAAACGACGGCCAGCCGTGYCAGCMGCCGCGGTAA	CCGYCAATTYMTTTRAGTTT	ngs9y64x548t1	TomsWell.Water	TomsWell.Water	Water	Clear	TomsWell	TomsWell	250	1971	NA	NA	NA	NA	NA	NA	NA	18062016	5.19	3.89	2.37	0.41	4.88	0.36	0.64	0	0.8	0.12	0.01	0.39	8.63	0.11	0.07	0.37	0.3	24.2	The Microalgae Picocystis sp Is Actively Photosynthesizing at All Depths in the Oxic/Anoxic Mono Lake, California
G5047	AAGTCACACACA	CCGTAAAACGACGGCCAGCCGTGYCAGCMGCCGCGGTAA	CCGYCAATTYMTTTRAGTTT	ngs9y64x548t1	TomsWell.Water	TomsWell.Water	Water	Clear	TomsWell	TomsWell	250	1971	NA	NA	NA	NA	NA	NA	NA	18062016	5.19	3.89	2.37	0.41	4.88	0.36	0.64	0	0.8	0.12	0.01	0.39	8.63	0.11	0.07	0.37	0.3	24.2	The Microalgae Picocystis sp Is Actively Photosynthesizing at All Depths in the Oxic/Anoxic Mono Lake, California
G5048	GCTGTGATTCGA	CCGTAAAACGACGGCCAGCCGTGYCAGCMGCCGCGGTAA	CCGYCAATTYMTTTRAGTTT	ngs9y64x548t1	TomsWell.Water	TomsWell.Water	Water	Clear	TomsWell	TomsWell	250	1971	NA	NA	NA	NA	NA	NA	NA	18062016	5.19	3.89	2.37	0.41	4.88	0.36	0.64	0	0.8	0.12	0.01	0.39	8.63	0.11	0.07	0.37	0.3	24.2	The Microalgae Picocystis sp Is Actively Photosynthesizing at All Depths in the Oxic/Anoxic Mono Lake, California
G5043	TAATGCCCAGGT	CCGTAAAACGACGGCCAGCCGTGYCAGCMGCCGCGGTAA	CCGYCAATTYMTTTRAGTTT	ngs9y64x548t1	WilsonCreek.RiverWater	WilsonCreek.RiverWater	Water	LightGreen	WilsonCreek	WilsonCreek	150	2036	NA	NA	NA	NA	NA	NA	NA	18062016	NA	0.28	1.58	0.05	2.58	0.11	0.6	16.77	0.23	0.01	0	0.06	0.48	0.15	0	0	0	13.94	The Microalgae Picocystis sp Is Actively Photosynthesizing at All Depths in the Oxic/Anoxic Mono Lake, California
G5044	TATGAACGTCCG	CCGTAAAACGACGGCCAGCCGTGYCAGCMGCCGCGGTAA	CCGYCAATTYMTTTRAGTTT	ngs9y64x548t1	WilsonCreek.RiverWater	WilsonCreek.RiverWater	Water	LightGreen	WilsonCreek	WilsonCreek	150	2036	NA	NA	NA	NA	NA	NA	NA	18062016	NA	0.28	1.58	0.05	2.58	0.11	0.6	16.77	0.23	0.01	0	0.06	0.48	0.15	0	0	0	13.94	The Microalgae Picocystis sp Is Actively Photosynthesizing at All Depths in the Oxic/Anoxic Mono Lake, California
G5045	CCACATTGGGTC	CCGTAAAACGACGGCCAGCCGTGYCAGCMGCCGCGGTAA	CCGYCAATTYMTTTRAGTTT	ngs9y64x548t1	WilsonCreek.RiverWater	WilsonCreek.RiverWater	Water	LightGreen	WilsonCreek	WilsonCreek	150	2036	NA	NA	NA	NA	NA	NA	NA	18062016	NA	0.28	1.58	0.05	2.58	0.11	0.6	16.77	0.23	0.01	0	0.06	0.48	0.15	0	0	0	13.94	The Microalgae Picocystis sp Is Actively Photosynthesizing at All Depths in the Oxic/Anoxic Mono Lake, California

## Sheet: Library Summary Statistics
Sequence Type	Bacterial/Archaeal	Eukaryotic	Total
Sample
G5031	15960	1650	17610
G5032	13232	1570	14802
G5033	16421	1731	18152
G5034	14021	2197	16218
G5035	10523	1923	12446
G5036	4183	970	5153
G5037	9716	733	10449
G5038	8873	888	9761
G5039	7161	764	7925
G5040	7106	569	7675
G5041	5066	480	5546
G5042	7586	647	8233
G5043	8098	885	8983
G5044	7146	678	7824
G5045	9445	701	10146
G5046	5725	549	6274
G5047	11470	1140	12610
G5048	25267	3028	28295
G5076	14280	2012	16292
G5077	6706	1184	7890
G5078	15554	2356	17910
G5079	14165	2222	16387
G5080	4952	802	5754
G5081	12357	1989	14346
G5082	15850	2337	18187
G5083	11813	2033	13846
G5084	14154	2073	16227
G5085	5994	830	6824
G5086	6269	1164	7433
G5087	13286	3266	16552
G5088	13426	2765	16191
G5089	9029	3170	12199
G5090	12116	3333	15449
G5091	15062	2042	17104
G5135	12452	628	13080
G5136	13045	1338	14383
G5137	12898	1241	14139
G5138	14560	1160	15720
G5139	10122	1259	11381
G5140	17269	2315	19584
G5141	14968	1622	16590
G5142	15013	1888	16901
G5143	9313	1190	10503
G5144	15926	1603	17529
G5145	14514	1375	15889
G5146	17889	1992	19881
G5147	14748	1339	16087
G5148	12729	1329	14058
G5149	8331	1043	9374
G5150	13066	811	13877
G5151	12041	1181	13222
G5152	14622	1435	16057
Total Sequences	694948
