# Supplementary material for: Metabolic Capability and Phylogenetic Diversity of Mono Lake during a Bloom of the Eukaryotic Phototroph Picocystis sp. Strain ML
Source: Appl Environ Microbiol. 2018 Oct 17;84(21):e01171-18. doi: 10.1128/AEM.01171-18 (PMC6193381; doi:10.1128/AEM.01171-18)
Supplement: Supplemental file 3 [file zam021188811sd3.xlsx]

## Sheet: Assembly Statistics
Supplemental Table S3. Summary statistics of metagenomic and transcriptomic assemblies. Identified genes within each assembly (“Gene hits”) from 2, 20, 25 m and sediment samples. Summary statistics and putative identification of MAGs using CheckM, and identified genes within MAGs.
	Transcriptome Co-Assembly	CoAssembly (5kbp)	25 m (2kbp)	20 m (2kbp)	2 m (2kbp)	Sediment (2kbp)
# contigs	73895	12465	9684	11351	9896	37027
# contigs (>= 0 bp)	282724	12465	9684	11351	9896	37027
# contigs (>= 1000 bp)	23802	12465	9684	11351	9896	37027
# contigs (>= 5000 bp)	715	12465	2491	2808	2865	6790
# contigs (>= 10000 bp)	127	3630	720	820	1093	1852
# contigs (>= 25000 bp)	14	637	61	101	259	248
# contigs (>= 50000 bp)	2	150	4	16	80	33
Largest contig	56173	274939	76468	90685	192824	121571
Total length	79194494	131055856	45137649	53107729	57780590	152742841
Total length (>= 0 bp)	143437914	131055856	45137649	53107729	57780590	152742841
Total length (>= 1000 bp)	45162701	131055856	45137649	53107729	57780590	152742841
Total length (>= 5000 bp)	5952293	131055856	23541987	27643354	36843504	65609893
Total length (>= 10000 bp)	2061786	71343323	11468923	14028160	24756968	32463142
Total length (>= 25000 bp)	467875	27799940	2064582	3802360	12531572	9376494
Total length (>= 50000 bp)	107042	11311456	253407	989402	6458581	2223657
N50	1148	11008	5261	5266	7685	4253
N75	728	7036	3150	3111	3645	2747
L50	18600	3077	2302	2596	1567	9131
L75	40625	6883	5116	5952	4396	20548

## Sheet: Metagenome Gene Hits
	Sulfur Cycling					Nitrogen Cycling										Carbon Metabolism							Hydrogenases
Sample	fccB	sqr	sat	aprA	dsr	napA	narG	nrfG	nirB	norB	nosZ	nifH	nifD	nifK	PSII	cbb	bicA	accB	PCCA	fadD	fadE	cox	hydA	hyf	hoxS
2 m
20 m
25 m
Sediment
fccB	Sulfide dehydrogenase
sqr	sulfide:quinone oxidoreductase
sat	ATP sulfurylase
aprA	adenosine-5′-phosphosulfate
dsr	dissimilatory sulfite reductase
napA	Nitrate Reductase
narG	Nitrate Reductase
nrfG	Formate-dependent nitrite reductase
nirB	Nitrite reductase
norB	Nitric oxide reductase
nosZ	Nitrous oxide reductase
nifH	Nitrogenase iron protein
nifD	Nitrogenase molybdenum-iron protein alpha chain
nifK	Nitrogenase molybdenum-iron protein beta chain
PSII	Photosystem II
cbb	ribulose-bisphosphate carboxylase
bicA	bicarbonate transporter
accB	acetyl-CoA carboxylase
PCCA	propionyl-coa carboxylase
fadD	Long-chain-fatty-acid--CoA ligase
fadE	Acyl-coenzyme A dehydrogenase
cox	cytochrome c oxidase
hydA	periplasmic [FeFe]‐hydrogenase
hyf	NiFe Hydrogenase-4
hoxS	bidirectional NiFe Hydrogenase

## Sheet: CheckM Results
Bin ID	Marker Lineage (By CheckM)	Pplacer Lineage	16S	16S (NCBI BLAST)	% ID	16S Hit (SILVA Nearest Neighbor)	Completeness	Contamination	Strain heterogeneity	Total Length	Number of Scaffolds	N50	GC Content	GC Standard Deviation	Coding Density	N50 (contigs)	Mean scaffold length (bp)	Mean contig length (bp)	Longest scaffold (bp)	Longest contig (bp)	Translation table	# predicted genes
Bin_38-contigs	k__Bacteria (UID2569)	Crocinitomix catalasitica ATCC 23190 (DISTANT)	N	NA	NA	NA	96.77	0	0	2679333	72	50735	42.3	1.51	89.75	50735	37212	37212	223034	223034	11	2455
Bin_35-contigs	k__Bacteria (UID2569)	Owenweeksia hongkongensis DSM 17368	N	NA	NA	NA	95.16	0	0	2378202	107	31770	45.2	2.49	91.48	31770	22226	22226	143162	143162	11	2116
Bin_17-contigs	k__Bacteria (UID2570)	Ignavibacterium album Mat9-16, JCM 16511 (DISTANT)	N	NA	NA	NA	95.06	2.73	14.29	3811937	175	36221	45.4	1.72	91.43	36221	21782	21782	115679	115679	11	3274
Bin_12_2-contigs	c__Gammaproteobacteria (UID4267)	Arhodomonas aquaeolei DSM 8974	P	Spiribacter roseus strain SSL50	97	Spiribacter	94.62	0.26	50	1703166	73	31653	56	1.87	95.7	31653	23331	23331	135841	135841	11	1791
Bin_23-contigs	c__Gammaproteobacteria (UID4267)	Alkalilimnicola ehrlichii MLHE-1 (DISTANT)	P	Dyella jiangningensis strain SBZ3-12	97	Unclassified Gammaproteobacteria	94.26	1.53	16.67	3073051	190	22559	55.2	1.95	92	22559	16173	16173	78345	78345	11	2990
Bin_28-contigs	k__Bacteria (UID2570)	Gracilimonas tropica DSM 19535 (DISTANT)	N	NA	NA	NA	94.26	1.91	20	3609915	122	47358	47.1	2.19	86.91	47358	29589	29589	274939	274939	11	2954
Bin_7_1-contigs	p__Bacteroidetes (UID2591)	Haliscomenobacter hydrossis O, DSM 1100 (DISTANT)	P	Belliella baltica strain DSM 15883	88	Unclassified	93.94	0.5	0	3263066	114	44834	38.3	1.62	87.9	44834	28623	28623	95312	95312	11	2658
Bin_12_1-contigs	f__Rhodobacteraceae (UID3340)	Rhodobacter sphaeroides ATCC 17025 (DISTANT)	N	NA	NA	NA	92.85	1.69	50	3000444	187	18594	56.8	2.15	89.93	18594	16045	16045	75800	75800	11	2994
Bin_11_2-contigs	k__Bacteria (UID2982)	Pedosphaera parvula Ellin514 (VERY DISTANT)	N	NA	NA	NA	91.44	2.7	0	2329890	163	20213	54.8	2.89	91.51	20213	14293	14293	78558	78558	11	2118
Bin_29_1-contigs	s__algicola (UID2847)	Psychroflexus tropicus DSM 15496	F	Psychroflexus salis strain X15M-6	96	Unclassified	91.43	1.15	42.86	2538814	127	27997	33.6	1.14	88.19	27997	19990	19990	101687	101687	11	2351
Bin_16_2-contigs	o__Actinomycetales (UID1593)	Agrococcus lahaulensis DSM 17612	P	Leifsonia kribbensis strain MSL-13	95	ML602J-51	91.15	0	0	1324236	34	73291	57.8	1.25	94.33	73291	38948	38948	137999	137999	11	1350
Bin_18-contigs	k__Bacteria (UID2569)	Rikenella microfusus Q-1, DSM 15922 (VERY DISTANT)	N	NA	NA	NA	86.56	2.96	16.67	2589625	212	14606	46.3	2.5	90.88	14606	12215	12215	60468	60468	11	2136
Bin_10-contigs	c__Gammaproteobacteria (UID4274)	Thioalkalivibrio paradoxus ARh 1	N	NA	NA	NA	82.61	2.07	10	3665360	326	12797	65.7	3.56	87.71	12797	11243	11243	68154	68154	11	3644
Bin_2_2-contigs	c__Gammaproteobacteria (UID4202)	Rudaea cellulosilytica DSM 22992 (DISTANT)	P	Wenzhouxiangella sediminis strain XDB06	98	Unclassified Gammaproteobacteria	82.39	22.1	0.95	2932971	283	11493	65.1	1.7	91.85	11493	10363	10363	56553	56553	11	2844
Bin_32-contigs	p__Euryarchaeota (UID3)	Methanomassiliicoccus luminyensis B10	P	Methanomassiliicoccus luminyensis strain B10	84	Unclassified	81.85	1.6	0	1702701	155	12945	45.7	2.29	92.77	12945	10985	10985	32824	32824	11	1658
Bin_16_1-contigs	o__Actinomycetales (UID1593)	Agrococcus lahaulensis DSM 17612	N	NA	NA	NA	81.69	0.67	100	1230253	79	18581	58.6	1.07	94.43	18581	15572	15572	61687	61687	11	1269
Bin_43-contigs	c__Gammaproteobacteria (UID4444)	Reinekea blandensis MED297	N	NA	NA	NA	81.33	1.08	0	1626264	91	23874	52.2	2.46	93.68	23874	17871	17871	82918	82918	11	1640
Bin_2_1-contigs	c__Gammaproteobacteria (UID4274)	Thioalkalivibrio paradoxus ARh 1	P	Thioalkalivibrio nitratireducens strain DSM 14787	100	MSB-1D1	80.76	1.35	66.67	2174588	199	12418	67.9	1.83	89.05	12418	10927	10927	40680	40680	11	2067
Bin_1_1-contigs	k__Bacteria (UID2569)	Rikenella microfusus Q-1, DSM 15922 (VERY DISTANT)	N	NA	NA	NA	79.87	1.08	0	3026658	239	14544	40.3	2.3	89.91	14544	12663	12663	76980	76980	11	2441
Bin_3_2-contigs	c__Gammaproteobacteria (UID4267)	Alkalilimnicola ehrlichii MLHE-1 (DISTANT)	N	NA	NA	NA	75.22	1.74	0	1898307	165	13796	63.6	1.47	89.1	13796	11504	11504	41059	41059	11	1900
Bin_15-contigs	k__Bacteria (UID2570)	Gracilimonas tropica DSM 19535 (DISTANT)	P	Gracilimonas rosea strain CL-KR2	85	Unclassified	75.16	1.64	25	2786739	244	12591	46.4	1.79	89.05	12591	11421	11421	56016	56016	11	2486
Bin_13_2-contigs	p__Euryarchaeota (UID3)	Aciduliprofundum sp. MAR08-339 (DISTANT)	P	Methanoculleus marisnigri strain JR1	87	Marine Benthic Group D and DHVEG-1	74	0.8	0	1432111	129	13847	36.3	2.23	88.68	13847	11101	11101	62562	62562	11	1425
Bin_5_1-contigs	f__Rhodobacteraceae (UID3361)	Roseovarius nubinhibens ISM	N	NA	NA	NA	69.44	2.19	14.29	2422732	258	10152	61.9	1.68	90.2	10152	9390	9390	54785	54785	11	2463
Bin_6_1-contigs	k__Bacteria (UID2570)	Gracilimonas tropica DSM 19535 (DISTANT)	N	NA	NA	NA	69.13	2.19	25	2996054	287	11054	45.4	1.93	87.15	11054	10439	10439	88595	88595	11	2660
Bin_22_2-contigs	k__Bacteria (UID1452)	Chloroflexi bacterium T81 (DISTANT)	P	Corynebacterium callunae strain NCIMB 10338	77	Unclassified	67.62	0	0	573872	28	34385	38.5	2.48	93.09	34385	20495	20495	96506	96506	11	625
Bin_4_1-contigs	p__Firmicutes (UID241)	Dethiobacter alkaliphilus AHT1	N	NA	NA	NA	65.86	1.2	0	1505731	144	12415	45.3	2.19	88.68	12415	10456	10456	30145	30145	11	1480
Bin_14-contigs	k__Bacteria (UID203)	Gracilimonas tropica DSM 19535 (DISTANT)	P	Gracilimonas rosea strain CL-KR2	88	Unclassified Balneolaceae	64.66	6.9	3.57	2372037	252	9967	41.9	2	89.29	9967	9412	9412	34133	34133	11	2162
Bin_24-contigs	p__Bacteroidetes (UID2591)	Haliscomenobacter hydrossis O, DSM 1100 (DISTANT)	N	NA	NA	NA	64.58	0.5	100	2209482	202	11921	44.2	1.72	87.12	11921	10938	10938	61909	61909	11	1846
Bin_45-contigs	k__Bacteria (UID203)	Gloeobacter violaceus PCC 7421 (VERY DISTANT)	F	Hydrogenimonas thermophila strain EP1-55-1%	77	Unclassified	63.97	5.71	0	1079543	61	35541	31.1	2.85	91.21	35541	17697	17697	90685	90685	4	1136
Bin_4_3-contigs	p__Firmicutes (UID241)	Dethiobacter alkaliphilus AHT1	P	Corynebacterium terpenotabidum strain Y-11	87	Unclassified	62.21	0.71	50	1101686	130	8488	45.9	2.27	90.14	8488	8474	8474	29094	29094	11	1065
Bin_19-contigs	p__Bacteroidetes (UID2605)	Rikenella microfusus Q-1, DSM 15922 (VERY DISTANT)	N	NA	NA	NA	61.13	0.57	0	1801735	216	8557	48	2.43	91.8	8557	8341	8341	31007	31007	11	1573
Bin_36-contigs	c__Gammaproteobacteria (UID4201)	Fangia hongkongensis DSM 21703 (DISTANT)	N	NA	NA	NA	59.71	0.57	0	1128465	134	8355	48	1.95	92.07	8355	8421	8421	28907	28907	11	1097
Bin_21-contigs	k__Bacteria (UID2569)	Fluviicola taffensis RW262, DSM 16823	P	Cesiribacter andamanensis strain AMV16	84	Unclassified	59.1	1.53	14.29	1857038	208	9090	35.3	1.68	91.77	9090	8928	8928	32783	32783	11	1716
Bin_1_3-contigs	k__Bacteria (UID2569)	Rikenella microfusus Q-1, DSM 15922 (VERY DISTANT)	N	NA	NA	NA	57.72	0.81	0	1348459	152	9524	47.9	2.17	91	9524	8871	8871	28596	28596	11	1171
Bin_13_1-contigs	p__Euryarchaeota (UID3)	Aciduliprofundum sp. MAR08-339 (DISTANT)	N	NA	NA	NA	55.94	0.8	0	1161513	132	8890	37.1	1.81	86.52	8890	8799	8799	33426	33426	11	1216
Bin_9_1-contigs	k__Bacteria (UID2565)	Isosphaera pallida IS1B, ATCC 43644 (DISTANT)	P	Lacunisphaera limnophila strain IG16b	81	Unclassified	55.4	2.17	45.45	1268913	132	9715	48.4	1.79	90.35	9715	9612	9612	44937	44937	11	1211
Bin_7_2-contigs	p__Bacteroidetes (UID2591)	Chitinophaga pinensis UQM 2034, DSM 2588 (DISTANT)	N	NA	NA	NA	53.28	0	0	1581076	195	7623	36	1.62	92.4	7623	8108	8108	39807	39807	11	1348
Bin_1_2-contigs	k__Bacteria (UID203)	Rikenella microfusus Q-1, DSM 15922 (VERY DISTANT)	N	NA	NA	NA	52.66	11.9	6.25	1928062	229	8236	40.2	2.33	90.67	8236	8419	8419	33241	33241	11	1629
Bin_4_2-contigs	p__Firmicutes (UID241)	Dethiobacter alkaliphilus AHT1	N	NA	NA	NA	50.1	7.63	0	1284919	174	7098	48.5	4.28	90.05	7098	7384	7384	22441	22441	11	1232
Bin_3_1-contigs	c__Gammaproteobacteria (UID4443)	gamma proteobacterium HIMB30	P	Endozoicomonas euniceicola strain EF212	92	Alcanivorax	47.74	1.56	16.67	2654104	309	8684	65.8	1.87	88.59	8684	8589	8589	30008	30008	11	2615
Bin_31-contigs	c__Spirochaetia (UID2496)	Alkalispirochaeta alkalica DSM 8900 (DISTANT)	N	NA	NA	NA	45.96	0	0	1336050	170	7850	59.8	1.73	94.67	7850	7859	7859	20599	20599	11	1376
Bin_26-contigs	p__Firmicutes (UID241)	Dethiobacter alkaliphilus AHT1	N	NA	NA	NA	45.38	0.21	0	1690395	202	8178	46.2	2.97	88.86	8178	8368	8368	26715	26715	11	1684
Bin_8-contigs	k__Bacteria (UID2569)	Rikenella microfusus Q-1, DSM 15922 (VERY DISTANT)	N	NA	NA	NA	45.02	7.53	4.76	2360723	357	6377	49.8	4.42	90.61	6377	6612	6612	19341	19341	11	2082
Bin_11_1-contigs	k__Bacteria (UID2565)	Isosphaera pallida IS1B, ATCC 43644 (DISTANT)	N	NA	NA	NA	44.32	5.17	0	769841	114	6439	57.9	2.65	90.69	6439	6752	6752	25829	25829	11	760
Bin_16_3-contigs	k__Bacteria (UID203)	Pseudoclavibacter soli DSM 23366	N	NA	NA	NA	42.11	0	0	753268	89	8164	57.7	1.26	94.13	8164	8463	8463	19515	19515	11	802
Bin_9_3-contigs	k__Bacteria (UID2565)	Isosphaera pallida IS1B, ATCC 43644 (DISTANT)	N	NA	NA	NA	42.1	3.41	33.33	1162365	127	9393	47.8	1.39	89.23	9393	9152	9152	30907	30907	11	1146
Bin_9_2-contigs	k__Bacteria (UID2565)	Planctomycetaceae bacterium KSU-1 (DISTANT)	N	NA	NA	NA	41.33	9.09	0	662316	91	6897	50.3	2.96	89.01	6897	7278	7278	27054	27054	11	579
Bin_47-contigs	k__Bacteria (UID2328)	Acholeplasma modicum ATCC 29102 (DISTANT)	N	NA	NA	NA	40.24	0	0	428447	53	7777	53.7	1.88	93.41	7777	8083	8083	24205	24205	11	455
Bin_39_1-contigs	k__Bacteria (UID1452)	Dehalogenimonas lykanthroporepellens BL-DC-9 (DISTANT)	N	NA	NA	NA	39.01	1.98	0	400608	50	7556	54.7	1.66	90.16	7556	8012	8012	25911	25911	11	436
Bin_33-contigs	k__Bacteria (UID1453)	Nitriliruptor alkaliphilus DSM 45188	N	NA	NA	NA	38.71	0	0	1332492	153	8825	68.5	2.26	92.15	8825	8709	8709	21896	21896	11	1318
Bin_37-contigs	c__Gammaproteobacteria (UID4202)	Rudaea cellulosilytica DSM 22992 (DISTANT)	P	Pseudohongiella nitratireducens strain SCS-49	90	Unclassified	36.85	5.46	65.38	1042152	131	8227	58.6	2.91	94.12	8227	7955	7955	23954	23954	11	1081
Bin_22_1-contigs	o__Clostridiales (UID1120)	Clostridium cellulolyticum H10 (DISTANT)	N	NA	NA	NA	35.66	0.7	0	957545	127	7250	35.5	2.45	91.09	7250	7539	7539	17407	17407	4	945
Bin_27-contigs	o__Rhizobiales (UID3654)	Salinarimonas rosea DSM 21201	N	NA	NA	NA	31.77	0.31	0	1429468	194	7162	63.6	1.83	88.72	7162	7368	7368	20096	20096	11	1486
Bin_1_4-contigs	k__Bacteria (UID2569)	Ornithobacterium rhinotracheale MN #88 (VERY DISTANT)	N	NA	NA	NA	30.39	5.29	23.08	894841	139	6168	46.2	2.63	92.46	6168	6437	6437	13210	13210	11	816
Bin_41-contigs	p__Cyanobacteria (UID2192)	Cyanobacterium stanieri PCC 7202	N	NA	NA	NA	30.1	0	0	809318	114	7077	39.2	1.89	88.38	7077	7099	7099	13818	13818	11	766
Bin_39_2-contigs	k__Bacteria (UID1452)	Dehalogenimonas lykanthroporepellens BL-DC-9 (DISTANT)	N	NA	NA	NA	29.87	2.97	0	527367	72	6827	56.3	2.23	88.09	6827	7324	7324	26215	26215	11	556
Bin_20-contigs	k__Bacteria (UID2570)	Gracilimonas tropica DSM 19535 (DISTANT)	N	NA	NA	NA	29.33	2.28	66.67	1814519	213	8300	41.4	2.59	89.33	8300	8518	8518	36265	36265	11	1684
Bin_22_3-contigs	k__Bacteria (UID1452)	Chthonomonas calidirosea T49, DSM 23976	N	NA	NA	NA	28.52	1.95	25	362997	47	7422	35.1	2.73	94.51	7422	7723	7723	17280	17280	11	359
Bin_25-contigs	k__Bacteria (UID2982)	Verrucomicrobiales sp. DG1235	N	NA	NA	NA	27.29	0.25	33.33	1523028	203	7430	58.5	2.74	88.72	7430	7502	7502	19091	19091	11	1375
Bin_44-contigs	k__Bacteria (UID2570)	Gracilimonas tropica DSM 19535 (DISTANT)	P	Balneola vulgaris strain 13IX/A01/164	86	Unclassified	26.98	0.55	0	730220	104	6954	53.1	2.96	91.57	6954	7021	7021	26462	26462	11	675
Bin_46-contigs	k__Bacteria (UID2565)	Isosphaera pallida IS1B, ATCC 43644 (VERY DISTANT)	N	NA	NA	NA	19.12	1.08	0	454805	60	7274	38.2	2.57	90.05	7274	7580	7580	26393	26393	11	562
Bin_4_4-contigs	p__Firmicutes (UID241)	Dethiobacter alkaliphilus AHT1	N	NA	NA	NA	18.91	0.64	0	414674	60	6992	46.1	2.89	89.89	6992	6911	6911	11969	11969	11	433
Bin_40-contigs	o__Rhodospirillales (UID3754)	Geminicoccus roseus DSM 18922	N	NA	NA	NA	16.37	0.5	0	775816	119	6313	67.6	1.48	89.5	6313	6519	6519	11872	11872	11	784
Bin_2_3-contigs	k__Bacteria (UID203)	Thioalkalivibrio paradoxus ARh 1	N	NA	NA	NA	15.83	6.9	11.11	454934	57	7820	63.9	2.23	86.85	7820	7981	7981	20963	20963	11	447
Bin_6_2-contigs	k__Bacteria (UID203)	Gracilimonas tropica DSM 19535 (DISTANT)	N	NA	NA	NA	15.52	0	0	456195	72	6162	44.4	3.09	89.14	6162	6336	6336	10482	10482	11	422
Bin_5_2-contigs	k__Bacteria (UID203)	Maritimibacter alkaliphilus HTCC2654	N	NA	NA	NA	13.01	0	0	814559	113	6878	61.2	1.91	90.6	6878	7208	7208	20092	20092	11	882
Bin_3_3-contigs	k__Bacteria (UID203)	Alkalilimnicola ehrlichii MLHE-1 (DISTANT)	N	NA	NA	NA	12.07	0	0	459274	70	6449	64.9	2.21	91.18	6449	6561	6561	14361	14361	11	479
Bin_29_2-contigs	k__Bacteria (UID3060)	Nautilia profundicola Am-H (DISTANT)	N	NA	NA	NA	11.52	0.41	0	244381	36	6588	33.6	1.39	93.77	6588	6788	6788	12062	12062	11	250
Bin_49-contigs	k__Bacteria (UID2565)	Pedosphaera parvula Ellin514 (VERY DISTANT)	P	Longimicrobium terrae strain CB-286315	84	Unclassified	9.62	2.15	0	302882	47	6344	62.8	2.56	87.72	6344	6444	6444	13718	13718	11	323
Bin_30-contigs	c__Gammaproteobacteria (UID4274)	Thioalkalivibrio paradoxus ARh 1 (DISTANT)	N	NA	NA	NA	6.9	0.11	0	1464297	177	7621	59.9	4.23	93.2	7621	8272	8272	65695	65695	11	1855
Bin_34-contigs	k__Bacteria (UID203)	Alkalispirochaeta alkalica DSM 8900	N	NA	NA	NA	6.48	0	0	934245	136	6610	55.1	2.63	94.04	6610	6869	6869	28569	28569	11	925
Bin_51-contigs	root (UID1)	NOT PLACED	P	Nitriliruptor alkaliphilus strain ANL-iso2	94	Nitriliruptoraceae	4.17	0	0	295890	22	19341	62.6	2.95	88.01	19341	13449	13449	35320	35320	11	342
Bin_42-contigs	k__Bacteria (UID203)	UNKNOWN (HEAVILY MIXED)	M	Multiple 16S Hits	NA	Unclassified	3.61	0	0	940855	113	7602	44.1	4.79	89.99	7602	8326	8326	29933	29933	11	1169
Bin_2_4-contigs	k__Bacteria (UID203)	Neomegalonema perideroedes DSM 15528 (VERY DISTANT)	N	NA	NA	NA	2.35	0	0	538508	75	6870	62.4	2.83	88.47	6870	7180	7180	13690	13690	11	539
Bin_50-contigs	k__Bacteria (UID203)	Acaryochloris marina MBIC11017	N	NA	NA	NA	1.72	0	0	240363	31	7639	53.4	3.61	82.44	7639	7753	7753	18093	18093	11	246
Bin_48-contigs	k__Bacteria (UID203)	UNKNOWN	N	NA	NA	NA	0.78	0	0	390355	48	8024	34.3	2.58	94.07	8024	8132	8132	40005	40005	11	466
Bin_52-contigs	root (UID1)	NOT PLACED	N	NA	NA	NA	0	0	0	174635	13	22107	35.6	4.13	90.18	22107	13433	13433	47301	47301	11	218
Bin_53-contigs	root (UID1)	NOT PLACED	N	NA	NA	NA	0	0	0	86459	12	7416	67.2	1.2	97.1	7416	7204	7204	13676	13676	11	112
Bin_54-contigs	root (UID1)	NOT PLACED	N	NA	NA	NA	0	0	0	66966	8	8101	39.1	1.85	94.88	8101	8370	8370	13202	13202	11	115
Bin_55-contigs	root (UID1)	NOT PLACED	N	NA	NA	NA	0	0	0	45445	8	5379	49.5	2.78	97.32	5379	5680	5680	6530	6530	11	52

## Sheet: Eukarya Bin Statistics
Bin	Total Size	Num Contigs	N50	GC Content	Completeness	Redundancy
Bin_1	11.14 Mb	1196	9538	0.5224	0.6619	0.8561
Bin_2	2.80 Mb	345	8388	0.4059	0.5899	0.3669
Bin_3	1.37 Mb	148	9537	0.4151	0.2158	0.1727

## Sheet: MAG Gene Hits
		Sulfur Cycling					Nitrogen Cycling										Carbon Metabolism							Hydrogenases
Bin Id	16S	fccB	sqr	sat	aprA	dsr	napA	narG	nrfG	nirB	norB	nosZ	nifH	nifD	nifK	PSII	cbb	bicA	accB	PCCA	fadD	fadE	cox	hydA	hyf	hoxS	Marker lineage	Completeness	Contamination	Strain heterogeneity	Genome size (bp)	# contigs
Bin_22_2-contigs	Y																										k__Bacteria (UID1452)	67.62	0	0	573872	28
Bin_1_2-contigs	N																										k__Bacteria (UID203)	52.66	11.9	6.25	1928062	229
Bin_19-contigs	N																										p__Bacteroidetes (UID2605)	61.13	0.57	0	1801735	216
Bin_13_1-contigs	N																										p__Euryarchaeota (UID3)	55.94	0.8	0	1161513	132
Bin_13_2-contigs	Y																										p__Euryarchaeota (UID3)	74	0.8	0	1432111	129
Bin_32-contigs	Y																										p__Euryarchaeota (UID3)	81.85	1.6	0	1702701	155
Bin_1_3-contigs	N																										k__Bacteria (UID2569)	57.72	0.81	0	1348459	152
Bin_17-contigs	N																										k__Bacteria (UID2570)	95.06	2.73	14.29	3811937	175
Bin_1_1-contigs	N																										k__Bacteria (UID2569)	79.87	1.08	0	3026658	239
Bin_9_1-contigs	Y																										k__Bacteria (UID2565)	55.4	2.17	45.45	1268913	132
Bin_2_1-contigs	Y																										c__Gammaproteobacteria (UID4274)	80.76	1.35	66.67	2174588	199
Bin_11_2-contigs	N																										k__Bacteria (UID2982)	91.44	2.7	0	2329890	163
Bin_4_1-contigs	N																										p__Firmicutes (UID241)	65.86	1.2	0	1505731	144
Bin_4_2-contigs	N																										p__Firmicutes (UID241)	50.1	7.63	0	1284919	174
Bin_23-contigs	Y																										c__Gammaproteobacteria (UID4267)	94.26	1.53	16.67	3073051	190
Bin_4_3-contigs	N																										p__Firmicutes (UID241)	62.21	0.71	50	1101686	130
Bin_18-contigs	N																										k__Bacteria (UID2569)	86.56	2.96	16.67	2589625	212
Bin_24-contigs	N																										p__Bacteroidetes (UID2591)	64.58	0.5	100	2209482	202
Bin_7_2-contigs	N																										p__Bacteroidetes (UID2591)	53.28	0	0	1581076	195
Bin_10-contigs	N																										c__Gammaproteobacteria (UID4274)	82.61	2.07	10	3665360	326
Bin_15-contigs	Y																										k__Bacteria (UID2570)	75.16	1.64	25	2786739	244
Bin_36-contigs	N																										c__Gammaproteobacteria (UID4201)	59.71	0.57	0	1128465	134
Bin_7_1-contigs	Y																										p__Bacteroidetes (UID2591)	93.94	0.5	0	3263066	114
Bin_14-contigs	Y																										k__Bacteria (UID203)	64.66	6.9	3.57	2372037	252
Bin_45-contigs	Y																										k__Bacteria (UID203)	63.97	5.71	0	1079543	61
Bin_12_1-contigs	N																										f__Rhodobacteraceae (UID3340)	92.85	1.69	50	3000444	187
Bin_28-contigs	N																										k__Bacteria (UID2570)	94.26	1.91	20	3609915	122
Bin_43-contigs	Y																										c__Gammaproteobacteria (UID4444)	81.33	1.08	0	1626264	91
Bin_12_2-contigs	Y																										c__Gammaproteobacteria (UID4267)	94.62	0.26	50	1703166	73
Bin_29_1-contigs	Y																										s__algicola (UID2847)	91.43	1.15	42.86	2538814	127
Bin_38-contigs	N																										k__Bacteria (UID2569)	96.77	0	0	2679333	72
Bin_5_1-contigs	N																										f__Rhodobacteraceae (UID3361)	69.44	2.19	14.29	2422732	258
Bin_3_2-contigs	N																										c__Gammaproteobacteria (UID4267)	75.22	1.74	0	1898307	165
Bin_6_1-contigs	N																										k__Bacteria (UID2570)	69.13	2.19	25	2996054	287
Bin_16_2-contigs	Y																										o__Actinomycetales (UID1593)	91.15	0	0	1324236	34
Bin_21-contigs	Y																										k__Bacteria (UID2569)	59.1	1.53	14.29	1857038	208
Bin_16_1-contigs	N																										o__Actinomycetales (UID1593)	81.69	0.67	100	1230253	79
Bin_35-contigs	N																										k__Bacteria (UID2569)	95.16	0	0	2378202	107
fccB	Sulfide dehydrogenase
sqr	sulfide:quinone oxidoreductase
sat	ATP sulfurylase
aprA	adenosine-5′-phosphosulfate
dsr	dissimilatory sulfite reductase
napA	Nitrate Reductase
narG	Nitrate Reductase
nrfG	Formate-dependent nitrite reductase
nirB	Nitrite reductase
norB	Nitric oxide reductase
nosZ	Nitrous oxide reductase
nifH	Nitrogenase iron protein
nifD	Nitrogenase molybdenum-iron protein alpha chain
nifK	Nitrogenase molybdenum-iron protein beta chain
PSII	Photosystem II
cbb	ribulose-bisphosphate carboxylase
bicA	bicarbonate transporter
accB	acetyl-CoA carboxylase
PCCA	propionyl-coa carboxylase
fadD	Long-chain-fatty-acid--CoA ligase
fadE	Acyl-coenzyme A dehydrogenase
cox	cytochrome c oxidase
hydA	periplasmic [FeFe]‐hydrogenase
hyf	NiFe Hydrogenase-4
hoxS	bidirectional NiFe Hydrogenase
