# Supplementary material for: Metabolic Capability and Phylogenetic Diversity of Mono Lake during a Bloom of the Eukaryotic Phototroph Picocystis sp. Strain ML
Source: Appl Environ Microbiol. 2018 Oct 17;84(21):e01171-18. doi: 10.1128/AEM.01171-18 (PMC6193381; doi:10.1128/AEM.01171-18)
Supplement: Supplemental file 5 [file zam021188811sd5.xlsx]

## Sheet: Sheet1
Supplemental Table S5. Minimum information for publication of quantitative real-time PCR experiments (MIQE) for 16S and 18S rRNA gene qPCR.
Experimental design		16S/Bactquant Assay	18S/FungiQuant Assay
Definition of experimental and control groups	E	Experimental samples defined as environmental DNA. Controls defined as negative/no template controls	Experimental samples defined as environmental DNA. Controls defined as negative/no template controls	E	Essential/Required
Number within each group	E	3 technical replicates per group	3 technical replicates per group	D	Desirable
Assay carried out by the core or investigator’s laboratory?	D	Investigator's laboratory	Investigator's laboratory
Acknowledgment of authors’ contributions	D	Author HSN carried out qPCR, BWS, HSN, KWB, KJT, EMT, ARW extracted nucleic acid	Author HSN carried out qPCR, BWS, HSN, KWB, KJT, EMT, ARW extracted nucleic acid
Sample
Description	E	Water from Mono Lake, California. Filtered onto 0.22 µm PES 25 mm filters.	Water from Mono Lake, California. Filtered onto 0.22 µm PES 25 mm filters.
Volume/mass of sample processed	D	Up to 15 mL per sample	Up to 15 mL per sample
Microdissection or macrodissection	E	N/A, environmental material	N/A, environmental material
Processing procedure	E	Zymo DNA/RNA shield, homogenized on site to preserve sample	Zymo DNA/RNA shield, homogenized on site to preserve sample
If frozen, how and how quickly?	E	Frozen after preservation at -20 C.	Frozen after preservation at -20 C.
If fixed, with what and how quickly?	E	Preserved with Zymo DNA/RNA shield on-site prior to extraction	Preserved with Zymo DNA/RNA shield on-site prior to extraction
Sample storage conditions and duration (especially for FFPE2samples)	E	Stored at -20 until extraction	Stored at -20 until extraction
Nucleic acid extraction
Procedure and/or instrumentation	E	Kit DNA extraction	Kit DNA extraction
Name of kit and details of any modifications	E	Zymo Xpedition Soil/Fecal DNA Mini	Zymo Xpedition Soil/Fecal DNA Mini
Source of additional reagents used	D	N/A	N/A
Details of DNase or RNase treatment	E	No DNAse/RNAse treatment performed	No DNAse/RNAse treatment performed
Contamination assessment (DNA or RNA)	E	No template DNA control	No template DNA control
Nucleic acid quantification	E	Yes	Yes
Instrument and method	E	QuBit broad range	QuBit broad range
Purity (A260/A280)	D	Not calculated	Not calculated
Yield	D	N/A	N/A
RNA integrity: method/instrument	E	N/A	N/A
RIN/RQI or Cq of 3′ and 5′ transcripts	E	N/A	N/A
Electrophoresis traces	D	N/A	N/A
Inhibition testing (Cqdilutions, spike, or other)	E	None	None
Reverse transcription
Complete reaction conditions	E	N/A	N/A
Amount of RNA and reaction volume	E	N/A	N/A
Priming oligonucleotide (if using GSP) and concentration	E	N/A	N/A
Reverse transcriptase and concentration	E	N/A	N/A
Temperature and time	E	N/A	N/A
Manufacturer of reagents and catalogue numbers	D	N/A	N/A
Cqs with and without reverse transcription	D3	N/A	N/A
Storage conditions of cDNA	D	N/A	N/A
qPCR target information
Gene symbol	E	16S	18S
Sequence accession number	E	None known, see https://doi.org/10.1186/1471-2180-12-56	None known, see https://doi.org/10.1186/1471-2180-12-255
Location of amplicon	D	16S rRNA gene, E. coli region 341-806	18S rRNA Gene, S. cerevisiae region 1199- 1549
Amplicon length	E	465	351
In silico specificity screen (BLAST, and so on)	E	see https://doi.org/10.1186/1471-2180-12-56	see https://doi.org/10.1186/1471-2180-12-255
Pseudogenes, retropseudogenes, or other homologs?	D	N/A	N/A
Sequence alignment	D	see https://doi.org/10.1186/1471-2180-12-56	see https://doi.org/10.1186/1471-2180-12-255
Secondary structure analysis of amplicon	D	N/A	N/A
Location of each primer by exon or intron (if applicable)	E	N/A	N/A
What splice variants are targeted?	E	None	None
qPCR oligonucleotides
Primer sequences	E	F: 5′- CCT ACG GGD GGC WGC A-3′, R: 5′- GGA CTA CHV GGG TMT CTA ATC -3′	F: 5′-GGR AAA CTC ACC AGG TCC AG-3′, R: 5′-GSW CTA TCC CCA KCA CGA-3′
RTPrimerDB identification number	D	N/A	N/A
Probe sequences	D4	5′-CAG CAG CCG CGG TA-3′	5′-TGG TGC ATG GCC GTT-3′
Location and identity of any modifications	E	5' 6FAM, 3' MGBNFQ	5' 6FAM, 3' MGBNFQ
Manufacturer of oligonucleotides	D	Thermo Fisher	Thermo Fisher
Purification method	D	HPLC	HPLC
qPCR protocol
Complete reaction conditions	E	10 µL reaction volume, set up in triplicate technical replicates for each sample. Standards run in technical duplicate.	10 µL reaction volume, set up in triplicate technical replicates for each sample. Standards run in technical duplicate.
Reaction volume and amount of cDNA/DNA	E	10 µL total reaction volume, 1 µL template	10 µL total reaction volume, 1 µL template
Primer, (probe), Mg2+, and dNTP concentrations	E	400 µM dA/dG/dCTP, 800 µM dUTP, 6 mM Mg2+ at 2X stock concentration. 225 nM probe, 1.8 µM primer final concentrations.	400 µM dA/dG/dCTP, 800 µM dUTP, 6 mM Mg2+ at 2X stock concentration. 225 nM probe, 1.8 µM primer final concentrations.
Polymerase identity and concentration	E	Platinum™ Quantitative PCR SuperMix-UDG w/ROX	Platinum™ Quantitative PCR SuperMix-UDG w/ROX
Buffer/kit identity and manufacturer	E	Platinum™ Quantitative PCR SuperMix-UDG w/ROX	Platinum™ Quantitative PCR SuperMix-UDG w/ROX
Exact chemical composition of the buffer	D	Tris-HCl/KCl	Tris-HCl/KCl
Additives (SYBR Green I, DMSO, and so forth)	E	ROX	ROX
Manufacturer of plates/tubes and catalog number	D	Applied Biosystems 4323032	Applied Biosystems 4323032
Complete thermocycling parameters	E	From reference: 3 min at 50°C for UNG treatment, 10 min at 95°C for Taq activation, 15 s at 95°C for denaturation and 1 min at 60°C for annealing and extension x 40 cycles.	From reference: 3 min at 50°C for UNG treatment, 10 min at 95°C for Taq activation, 15 s at 95°C for denaturation and 1 min at 60°C for annealing and extension x 40 cycles.
Reaction setup (manual/robotic)	D	Manual	Manual
Manufacturer of qPCR instrument	E	Applied Biosystems	Applied Biosystems
qPCR validation
Evidence of optimization (from gradients)	D	Followed protocol using identical reagents from reference where optimization occoured.	Followed protocol using identical reagents from reference where optimization occoured.
Specificity (gel, sequence, melt, or digest)	E	Specificity determined in silico within referenced manuscript	Specificity determined in silico within referenced manuscript
For SYBR Green I, Cqof the NTC	E	N/A	N/A
Calibration curves with slope and yintercept	E	Slope = -4.654, y = 7.076	Slope = -4.357, y = 8.39
PCR efficiency calculated from slope	E	64.016	69.635
CIs for PCR efficiency or SE	D	CI determined from average of triplicate experimental reactions	CI determined from average of triplicate experimental reactions
r2 of calibration curve	E	0.996	0.962
Linear dynamic range	E	N/A	N/A
Cq variation at LOD	E	0.493	Undetermined (Beyond 40 cycles)
CIs throughout range	D	N/A	N/A
Evidence for LOD	E	NTC Cq	NTC Cq
If multiplex, efficiency and LOD of each assay	E	N/A	N/A
Data analysis
qPCR analysis program (source, version)	E	StepOne™ Software	StepOne™ Software
Method of Cqdetermination	E	Standard curve of known quantities	Standard curve of known quantities
Outlier identification and disposition	E	No outliers were removed or identified	No outliers were removed or identified
Results for NTCs	E	Cт Mean 34.72771835 - 34.02954865	Cт Mean 34.72771835 - 34.02954865
Justification of number and choice of reference genes	E	Even amplification of known bacteria/archaea in the SILVA database	Even amplification of known fungi in the SILVA database
Description of normalization method	E	16S rRNA gene, no normalization to other gene	18S rRNA gene, no normalization to other gene
Number and concordance of biological replicates	D	3 per sample group	3 per sample group
Number and stage (reverse transcription or qPCR) of technical replicates	E	qPCR triplicate technical replicates	qPCR triplicate technical replicates
Repeatability (intraassay variation)	E	Single assay run	Single assay run
Reproducibility (interassay variation, CV)	D	N/A	N/A
Power analysis	D	N/A	N/A
Statistical methods for results significance	E	N/A	N/A
Software (source, version)	E	StepOne™ Software	StepOne™ Software
Cq or raw data submission with RDML	D	N/A	N/A
